# Supplementary material for: A Genomics-Based Discovery of Secondary Metabolite Biosynthetic Gene Clusters in the Potential Novel Strain Streptomyces sp. 21So2-11 Isolated from Antarctic Soil
Source: Microorganisms. 2024 Jun 19;12(6):1228. doi: 10.3390/microorganisms12061228 (PMC11205464; doi:10.3390/microorganisms12061228)
Supplement: Supplementary file 1 [file microorganisms-12-01228-s001.zip]

Archive with 1 entries (1 files):
- microorganisms-3062838-supplementary.pdf
